# Supplementary material for: Design of online combinatorial auction mechanism for urban land transfer
Source: PLoS One. 2023 Oct 31;18(10):e0284775. doi: 10.1371/journal.pone.0284775 (PMC10617715; doi:10.1371/journal.pone.0284775)
Supplement: S1 Data — (ZIP) [file pone.0284775.s006.zip]

Archive with 11 entries (11 files):
- Data/allcation and payment.xlsx
- Data/comparison of government's revenue.xlsx
- Data/comparison of land unsold rate.xlsx
- Data/developer turnover rate.xlsx
- Data/Land allocation rate.xlsx
- Data/land unsold rate.xlsx
- Data/non-parametric test abstract.xlsx
- Data/non-parametric test.spv
- Data/rank.xlsx
- Data/types of developers-offline auction.xlsx
- Data/types of developers-our auction.xlsx
