# Supplementary material for: Design of online combinatorial auction mechanism for urban land transfer
Source: PLoS One. 2023 Oct 31;18(10):e0284775. doi: 10.1371/journal.pone.0284775 (PMC10617715; doi:10.1371/journal.pone.0284775)
Supplement: S1 Data — (ZIP) [file pone.0284775.s006.zip › Data/allcation and payment.xlsx]

## Sheet: n=10
ai	di	S1	S2	S3	Xi	π	revised virtual value at t=3			revised virtual value at t=4	revised virtual value at t=5	c1	c2	c3	c4	c5	c6	allocation	payment
5	9	000010	111100	101100	9	8						1.971	0.341	0.86	1.291	0.347	2.3
2	4	010100	011011	011010	10	10	11.5385		7.14286			1.632		1.548				get plot 2、4	6.857
5	7	001111	110111	011001	9	8
4	9	100011	001100	010011	7	4				4.28571		4.618
0	5	100110	001100	101010	8	6	4.73684	6.42857	4.28571	4.06452		3.609	2.151	3.178
4	7	100110	000001	100011	6	2					4.8	3.609						6	2.3
4	6	111000	011011	110110	6	2						3.172	3.95
3	7	000000	010001	111000	6	2								3.172
3	8	101100	100101	010000	7	4			8.57143			4.122		0.341
1	6	101100	001010	110011	8	6	4.73684	6.42857		6.63158		4.122	1.207					3、5	6.8387
																		government's revenue	15.9957
t/ej	e1	e2	e3	e4	e5	e6
0	0.666667	0	0.666667	2/3	0.666667	0		x	π									7.11
1	0.666667	0.166667	0.666667	0.5	0.666667	0.166667		8.71367	8.57		7.14286
2	0.444444	0.444444	0.666667	0.444444	0.555556	0.222222		8.33333	7.14286		4.73684
3	0.466667	0.466667	0.533333	0.4	0.4	0.266667			-11.0526		6.42857
4	0.571429	0.47619	0.428571	0.380952	0.47619	0.380952
5	0.541667	0.416667	0.541667	0.5	0.541667	0.416667
6	0.5	0.5	0.5	0.5	0.388889	0.444444
7	0.466667	0.466667	0.466667	0.466667	0.333333	0.4
8
9

## Sheet: n=15
ai	di	S1	S2	S3	Xi	π	revised virtual value at t=3		revised virtual value at t=4	revised virtual value at t=6	c1	c2	c3	c4	c5	c6	allocation	payment
10	12	101100	011111	110101	5	0					1.971	0.341	0.86	1.291	0.347	2.3
8	10	001111	001111	001111	5	0
10	11	110100	101101	000001	8	6
2	6	101100	000000	011000	9	8	5.05263	8									get plot2、3	7.53
5	9	101010	011111	000001	10	10				22.5							6	2.3
0	3	001001	010111	101110	5	0
8	10	101101	000110	000011	8	6
6	11	111100	100000	111001	7	4
9	12	010100	101000	101000	5	0
10	15	101100	110010	100010	7	4
10	15	101111	101111	010101	5	0
4	6	010100	011101	100110	9	8			9								1、4、5	3.609
0	3	100001	001101	111110	6	2
5	7	011101	011001	111101	8	6
2	6	110111	110110	010100	5	0
																	government's revenue	13.439
t/ej	e1	e2	e3	e4	e5	e6		7.52632	5.05263
0	0.5	0.333333	0.666667	0.666667	0.5	0.666667
1	0.5	0.333333	0.666667	0.666667	0.5	0.666667
2	0.5	0.5	0.5	0.583333	0.416667	0.416667
3	0.5	0.5	0.5	0.583333	0.416667	0.416667
4	0.444444	0.555556	0.333333	0.777778	0.222222	0.222222
5	0.4	0.6	0.533333	0.666667	0.333333	0.466667
6	0.5	0.611111	0.555556	0.611111	0.277778	0.444444
7	0.555556	0.666667	0.777778	0.444444	0.222222	0.555556
8	0.416667	0.25	0.666667	0.583333	0.583333	0.666667
9	0.466667	0.266667	0.666667	0.533333	0.466667	0.533333
10

## Sheet: n=20
ai	di	S1	S2	S3	Xi	π	revised virtual value at t=3	revised virtual value at t=7	t=8		c2	c3	c4	c5	c6	allocation	payment
10	12	010011	000010	000000	7	4				1.971	0.341	0.86	1.291	0.347	2.3
12	15	101011	010101	110111	7	4
8	10	110000	011010	100010	9	8			8.47059							1、5	8.78
10	14	101101	101011	010000	9	8
12	13	100011	101100	111011	6	2
3	6	010011	010011	011111	7	4
9	11	000101	000110	011001	7	4
1	3	111100	111001	010100	8	6
8	9	111011	000011	010100	9	8			8
13	16	000000	001111	011010	9	8
14	16	101011	101110	011001	6	2
7	8	111111	101110	001000	9	8		12								3	0.86
4	5	101001	001101	001110	8	6
10	12	101111	100001	011101	5	0
14	17	101011	110010	111000	5	0
8	13	100111	000101	001011	8	6			6.75							4、6	7
15	16	000100	010011	111111	10	10
3	8	010000	111110	001101	7	4	4.5									2	0.341
1	2	100110	011111	001111	8	6
4	9	001010	010000	000101	7	4			4.5
																government's revenue	16.981
t/ej	e1	e2	e3	e4	e5	e6
0
1
2
3		0.888889
7			6/9
8	0.388889			0.444444	0.555556	0.444444
