# Supplementary material for: Design of online combinatorial auction mechanism for urban land transfer
Source: PLoS One. 2023 Oct 31;18(10):e0284775. doi: 10.1371/journal.pone.0284775 (PMC10617715; doi:10.1371/journal.pone.0284775)
Supplement: S1 Data — (ZIP) [file pone.0284775.s006.zip › Data/comparison of government's revenue.xlsx]

## Sheet: 对比
开发商数量	政府收益（在线）	政府收益（离线）
5	13.433	13.271
10	17.9667	14.451
15	18.728	14.469
20	20.032	22.498
25	19.154	23.603
