# Supplementary material for: Design of online combinatorial auction mechanism for urban land transfer
Source: PLoS One. 2023 Oct 31;18(10):e0284775. doi: 10.1371/journal.pone.0284775 (PMC10617715; doi:10.1371/journal.pone.0284775)
Supplement: S1 Data — (ZIP) [file pone.0284775.s006.zip › Data/comparison of land unsold rate.xlsx]

## Sheet: Sheet1
开发商数量	本文机制	离线组合拍卖机制
5	0.333333	0.333333
10	0.166667	0.5
15	0.333333	0.666667
20	0.333333	0.5
25	0.333333	0.5
