# Supplementary material for: Design of online combinatorial auction mechanism for urban land transfer
Source: PLoS One. 2023 Oct 31;18(10):e0284775. doi: 10.1371/journal.pone.0284775 (PMC10617715; doi:10.1371/journal.pone.0284775)
Supplement: S1 Data — (ZIP) [file pone.0284775.s006.zip › Data/developer turnover rate.xlsx]

## Sheet: Sheet1
开发商数量	开发商成交率（在线）	开发商成交率（离线）
5	0.6	0.2
10	0.3	0.1
15	0.2	0.0666667
20	0.2	0.1
25	0.08	0.08
