# Supplementary material for: Design of online combinatorial auction mechanism for urban land transfer
Source: PLoS One. 2023 Oct 31;18(10):e0284775. doi: 10.1371/journal.pone.0284775 (PMC10617715; doi:10.1371/journal.pone.0284775)
Supplement: S1 Data — (ZIP) [file pone.0284775.s006.zip › Data/Land allocation rate.xlsx]

## Sheet: n=5
t	m	G	G/m
0	6	0	0
1	6	0	0
2	6	0	0
3	6	1	0.166667
4	6	2	0.333333
5	6	4	0.666667
6	6	4	0.666667
7	6	4	0.666667
8	6	4	0.666667
9	6	4	0.666667
10	6	4	0.666667

## Sheet: n=10
t	m	G	G/m
0	6	0	0
1	6	0	0
2	6	0	0
3	6	2	0.333333
4	6	4	0.666667
5	6	5	0.833333
6	6	5	0.833333
7	6	5	0.833333
8	6	5	0.833333
9	6	5	0.833333
10	6	5	0.833333

## Sheet: n=15
t	m	G	G/m
0	6	0	0
1	6	0	0
2	6	0	0
3	6	2	0.333333
4	6	3	0.5
5	6	4	0.666667
6	6	4	0.666667
7	6	4	0.666667
8	6	4	0.666667
9	6	4	0.666667
10	6	4	0.666667

## Sheet: n=20
t	m	G	G/m
0	6	0	0
1	6	0	0
2	6	2	0.333333
3	6	3	0.5
4	6	4	0.666667
5	6	4	0.666667
6	6	4	0.666667
7	6	4	0.666667
8	6	4	0.666667
9	6	4	0.666667
10	6	4	0.666667

## Sheet: n=25
t	m	G	G/m
0	6	0	0
1	6	0	0
2	6	0	0
3	6	3	0.5
4	6	4	0.666667
5	6	4	0.666667
6	6	4	0.666667
7	6	4	0.666667
8	6	4	0.666667
9	6	4	0.666667
10	6	4	0.666667
