# Supplementary material for: Design of online combinatorial auction mechanism for urban land transfer
Source: PLoS One. 2023 Oct 31;18(10):e0284775. doi: 10.1371/journal.pone.0284775 (PMC10617715; doi:10.1371/journal.pone.0284775)
Supplement: S1 Data — (ZIP) [file pone.0284775.s006.zip › Data/land unsold rate.xlsx]

## Sheet: 在线
n	m	G	m-G	m-G/m
5	6	4	2	0.333333
10	6	5	1	0.166667
15	6	4	2	0.333333
20	6	4	2	0.333333
25	6	4	2	0.333333

## Sheet: 离线
n	m	G	m-G	m-G/m
5	6	4	2	0.333333
10	6	3	3	0.5
15	6	2	4	0.666667
20	6	3	3	0.5
25	6	3	3	0.5
