# Supplementary material for: Design of online combinatorial auction mechanism for urban land transfer
Source: PLoS One. 2023 Oct 31;18(10):e0284775. doi: 10.1371/journal.pone.0284775 (PMC10617715; doi:10.1371/journal.pone.0284775)
Supplement: S1 Data — (ZIP) [file pone.0284775.s006.zip › Data/non-parametric test abstract.xlsx]

## Sheet: Sheet1
Independent-Samples Mann-Whitney U Test Summary
Total N	10
Mann-Whitney U	12
Wilcoxon W	27
Test Statistic	12
Standard Error	4.78714
Standardized Test Statistic	-0.104447
Asymptotic Sig.(2-sided test)	0.916815
Exact Sig.(2-sided test)	1
