# Supplementary material for: Design of online combinatorial auction mechanism for urban land transfer
Source: PLoS One. 2023 Oct 31;18(10):e0284775. doi: 10.1371/journal.pone.0284775 (PMC10617715; doi:10.1371/journal.pone.0284775)
Supplement: S1 Data — (ZIP) [file pone.0284775.s006.zip › Data/rank.xlsx]

## Sheet: Sheet1
Ranks
revenue	mechanism	N	Mean Rank	Sum of Ranks
	online mechanism	5	5.6	28
	offline mechanism	5	5.4	27
	Total	10
