# Supplementary material for: Design of online combinatorial auction mechanism for urban land transfer
Source: PLoS One. 2023 Oct 31;18(10):e0284775. doi: 10.1371/journal.pone.0284775 (PMC10617715; doi:10.1371/journal.pone.0284775)
Supplement: S1 Data — (ZIP) [file pone.0284775.s006.zip › Data/types of developers-offline auction.xlsx]

## Sheet: n=5
Si	v	π	Ci		c1	c2	c3	c4	c5	c6	分配	支付
100011	7	4	4.618		1.971	0.341	0.86	1.291	0.347	2.3
101001	7	4	5.131
011110	9	8	2.839								2、3、4、5	9
110111	9	8	6.25
111110	6	2	4.81

## Sheet: n=10
Si	v	π	Ci	c1	c2	c3	c4	c5	c6	分配	支付
000111	10	10	2.498	1.971	0.341	0.86	1.291	0.347	2.3
011010	8	6	1.548
010110	5	0	1.979
100100	5	0	3.262
010101	6	2	3.932
001011	10	10	3.507
101011	6	2	5.478
110000	9	8	2.312
111110	6	2	4.81
110010	10	10	2.318							1、2、5	10

## Sheet: n=15
Si	v	π	Ci	c1	c2	c3	c4	c5	c6	分配	支付
100101	5	0	5.562	1.971	0.341	0.86	1.291	0.347	2.3
010001	10	10	2.641							获得2、6	10
110010	10	10	2.659
010000	8	6	0.341
111011	5	0	5.819
010110	6	2	1.979
000001	7	4	2.3
110111	9	8	6.25
110101	5	0	5.903
000001	5	0	2.3
110010	6	2	2.659
111010	8	6	3.519
010011	9	8	2.988
010000	8	6	0.341
011101	7	4	4.792

## Sheet: n=20
Si	v	π	Ci	c1	c2	c3	c4	c5	c6	分配	支付
001111	8	6	4.798	1.971	0.341	0.86	1.291	0.347	2.3
010111	8	6	5.909
010101	10	10	3.932
110011	8	6	4.959
010110	9	8	1.979
010011	7	4	2.988
001010	7	4	1.207
000001	9	8	2.3							获得6	10
010001	5	0	2.641
001010	5	0	1.207
100010	6	2	2.318
110000	7	4	2.312							获得1、2	10
011101	9	8	4.792
110001	9	8	4.612
001100	5	0	2.151
001101	7	4	4.451
101101	8	6	6.422
110010	7	4	2.659
001001	8	6	3.16
110010	8	6	2.659

## Sheet: n=25
Si	v	π	Ci	c1	c2	c3	c4	c5	c6	分配	支付
111110	8	6	4.81	1.971	0.341	0.86	1.291	0.347	2.3
101110	8	6	4.469
110110	10	10	3.95
011111	6	2	5.139
001110	6	2	2.498
101111	5	0	6.769
001111	10	10	4.798
101110	8	6	4.469
100011	7	4	4.618
100100	8	6	3.262
010100	8	6	1.632
001110	8	6	2.498
111101	8	6	6.763
101011	9	8	5.478
110100	8	6	3.603
001010	10	10	1.207							获得3、5			10
010011	6	2	2.988
110101	5	0	5.903
000110	5	0	1.638
001100	5	0	2.151
110101	7	4	5.903
010100	7	4	1.632
000001	7	4	2.3							获得6			10
110100	9	8	3.603
010001	8	6	2.641
