# Supplementary material for: Design of online combinatorial auction mechanism for urban land transfer
Source: PLoS One. 2023 Oct 31;18(10):e0284775. doi: 10.1371/journal.pone.0284775 (PMC10617715; doi:10.1371/journal.pone.0284775)
Supplement: S1 Data — (ZIP) [file pone.0284775.s006.zip › Data/types of developers-our auction.xlsx]

## Sheet: n=5
ai	di	S1	S2	S3	Xi	π	t=3虚拟估值		t=4虚拟估值	t=5虚拟估值	c1	c2	c3	c4	c5	c6	分配	支付
4	9	000010	101001	000100	7	4			18		1.971	0.341	0.86	1.291	0.347	2.3	赢得土地4	1.291
1	4	101100	110111	000010	9	8	6	9.6									赢得土地5	6.67
3	4	110010	100010	011011	8	6	3	4
4	5	010111	010011	010010	8	6
5	7	110010	011000	000000	10	10				10							赢得土地2、3	1.201
																	政府总收益	9.162
t/ej	e1	e2	e3	e4	e5	e6			6.66667	4
3	0.666667	0.5	0.333333	0.333333	0.833333	0.333333
4				0.222222
5		0.833333	0.166667

## Sheet: n=10
ai	di	S1	S2	S3	Xi	π	t=3修正后的π			t=4时修正后的π	t=5时修正后的π	c1	c2	c3	c4	c5	c6	分配	支付
5	9	000010	111100	101100	9	8						1.971	0.341	0.86	1.291	0.347	2.3
2	4	010100	011011	011010	10	10	11.5385		7.14286			1.632		1.548				赢得土地2、4	6.857
5	7	001111	110111	011001	9	8
4	9	100011	001100	010011	7	4				4.28571		4.618
0	5	100110	001100	101010	8	6	4.73684	6.42857	4.28571	4.06452		3.609	2.151	3.178
4	7	100110	000001	100011	6	2					4.8	3.609						赢得土地6	2.3
4	6	111000	011011	110110	6	2						3.172	3.95
3	7	000000	010001	111000	6	2								3.172
3	8	101100	100101	010000	7	4			8.57143			4.122		0.341
1	6	101100	001010	110011	8	6	4.73684	6.42857		6.63158		4.122	1.207					赢得土地3、5	6.8387
																		政府的总收益	15.9957
t/ej	e1	e2	e3	e4	e5	e6
0	0.666667	0	0.666667	2/3	0.666667	0		x	π									7.11
1	0.666667	0.166667	0.666667	0.5	0.666667	0.166667		8.71367	8.57		7.14286
2	0.444444	0.444444	0.666667	0.444444	0.555556	0.222222		8.33333	7.14286		4.73684
3	0.466667	0.466667	0.533333	0.4	0.4	0.266667			-11.0526		6.42857
4	0.571429	0.47619	0.428571	0.380952	0.47619	0.380952
5	0.541667	0.416667	0.541667	0.5	0.541667	0.416667
6	0.5	0.5	0.5	0.5	0.388889	0.444444
7	0.466667	0.466667	0.466667	0.466667	0.333333	0.4
8
9

## Sheet: n=15
ai	di	S1	S2	S3	Xi	π	t=3虚拟估值		t=4虚拟估值	t=5虚拟估值	c1	c2	c3	c4	c5	c6	分配	支付
1	6	101100	011111	110101	5	0					1.971	0.341	0.86	1.291	0.347	2.3
3	7	001111	001111	001111	5	0
4	7	110100	101101	000001	8	6				9.47368
3	6	101100	000000	011000	9	8	4.71429	8.25			4.122		1.201				赢得土地2、3	8.46
2	5	101010	011111	000001	10	10	6.875			15.7895	3.178						赢得土地6	2.3
3	5	001001	010111	101110	5	0
1	4	101101	000110	000011	8	6	4.95		4.59643			1.638
4	7	111100	100000	111001	7	4			7.42857								赢得土地1	6.33
1	6	010100	101000	101000	5	0
4	8	101100	110010	100010	7	4			4.21622				2.318
1	5	101111	101111	010101	5	0
2	4	010100	011101	100110	9	8	7.13514	4.98113	4.95238		1.632		3.609
3	8	100001	001101	111110	6	2
4	7	011101	011001	111101	8	6
0	2	110111	110110	010100	5	0
																	总收益	17.09
t/ej	e1	e2	e3	e4	e5	e6		8.45946	7.13514	6.33333	4.95238
3	13/33	13/33	19/33	24/33	16/33
4	21/39			26/39	16/39
5						19/30

## Sheet: n=20
ai	di	S1	S2	S3	Xi	π	t=2的虚拟π	t=3的虚拟π	t=4的虚拟π		c1	c2	c3	c4	c5	c6	分配	支付
4	5	010011	000010	000000	7	4			6.85714		1.971	0.341	0.86	1.291	0.347	2.3	获得土地5	1.971
2	6	101011	010101	110111	7	4
1	3	110000	011010	100010	9	8	8.21053	7.57895			2.312	2.318
0	4	101101	101011	010000	9	8	16.4211				0.341						获得土地2	7
4	9	100011	101100	111011	6	2
1	4	010011	010011	011111	7	4
2	6	000101	000110	011001	7	4		3.6				1.638
3	7	111100	111001	010100	8	6
1	4	111011	000011	010100	9	8
3	7	000000	001111	011010	9	8
2	3	101011	101110	011001	6	2
0	5	111111	101110	001000	9	8	14.8571				0.86						获得土地3	0.86
4	5	101001	001101	001110	8	6
0	2	101111	100001	011101	5	0
1	5	101011	110010	111000	5	0
1	4	100111	000101	001011	8	6
3	7	000100	010011	111111	10	10		21.1765				1.291					获得土地4	5.93
0	2	010000	111110	001101	7	4	8.21053				0.341
2	4	100110	011111	001111	8	6		3.92727				3.609
0	1	001010	010000	000101	7	4
																	总收益	15.761
								-20.5263	5.92727	3.92727
t/ej	e1	e2	e3	e4	e5	e6
2	0.487179	0.487179	0.538462
3	0.416667			0.472222	0.638889
4					0.583333

## Sheet: n=25
ai	di	S1	S2	S3	Xi	π	t=3的虚拟π		t=4的虚拟π	c1	c2	c3	c4	c5	c6	分配	支付
1	2	101100	011010	100010	7	4				1.971	0.341	0.86	1.291	0.347	2.3
2	4	000111	001010	000100	7	4	3.63636	8			1.207	1.291				获得土地3,、4、5	7.27+6.406
4	9	000001	000000	010000	9	8			18.9474							获得土地2	1.207
0	1	000100	111010	001011	5	0
4	7	000001	100000	010011	5	0
0	1	000111	111110	110011	6	2
3	8	100011	101110	110010	7	4		2.55319			4.469	2.659
2	6	011011	110110	001111	9	8	3.87097				3.95
4	7	000000	011111	101010	9	8
4	7	111010	001110	100000	5	0
5	6	011110	101111	101011	7	4
5	9	011011	001111	010010	8	6
2	3	101111	101110	101001	7	4					4.469
4	5	001010	100011	111101	8	6
1	4	100001	100100	101111	8	6	5.625				3.262
0	1	111011	010100	110101	6	2
4	9	110101	001110	111010	7	4
3	8	001001	111101	110011	5	0
2	6	111011	101011	010101	10	10
5	6	010001	110100	000101	6	2
3	7	110101	001010	001110	5	0
3	6	110010	010011	000000	7	4	2.55319				2.659
5	10	101110	110101	110110	6	2
4	8	001000	000110	010011	7	4
3	8	110110	001100	000011	7	4	1.93548	4.13793		3.95	2.151
																总收益	14.883
t/ej	e1	e2	e3	e4	e5	e6		7.27586	4.13793
3	0.566667	0.366667	0.466667	0.5	0.633333			6.40625	5.625
4		0.422222
